# Supplementary material for: A Deletion Variant of Human Factor VIII Displaying Low Immunogenicity in a Murine Model of Hemophilia A
Source: Int J Mol Sci. 2025 Dec 16;26(24):12093. doi: 10.3390/ijms262412093 (PMC12733223; doi:10.3390/ijms262412093)
Supplement: Supplementary file 1 [file ijms-26-12093-s001.zip]

Archive with 1 entries (1 files):
- ijms-3934703-supplementary.pdf
